# Supplementary material for: Nanotechnology in Food and Plant Science: Challenges and Future Prospects
Source: Plants (Basel). 2023 Jul 6;12(13):2565. doi: 10.3390/plants12132565 (PMC10346217; doi:10.3390/plants12132565)
Supplement: Supplementary file 1 [file plants-12-02565-s001.zip]

Archive with 1 entries (1 files):
- plants-2464530-supplementary.pdf
